# Supplementary material for: Social Context Influences Resting Physiology in Dogs
Source: Animals (Basel). 2020 Nov 26;10(12):2214. doi: 10.3390/ani10122214 (PMC7760264; doi:10.3390/ani10122214)
Supplement: Supplementary file 1 [file animals-10-02214-s001.zip]

Archive with 3 entries (3 files):
- Kortekaas_Kotrschal_Data S1.xlsx
- Kortekaas_Kotrschal_Data S2.docx
- Kortekaas_Kotrschal_Figure S1.docx
