# Supplementary material for: Social Context Influences Resting Physiology in Dogs
Source: Animals (Basel). 2020 Nov 26;10(12):2214. doi: 10.3390/ani10122214 (PMC7760264; doi:10.3390/ani10122214)
Supplement: Supplementary file 1 [file animals-10-02214-s001.zip › Kortekaas_Kotrschal_Data S1.xlsx]

## Sheet: S1 Dataset
Date	Animal	State	Condition	HR (bmp)	RMSSD (ms)	Temperature (°C)	Body weight (kg)	#PM
2013-07-25	Asali	Awake	Alone	77.11	72.3	28	31.95	1
2013-09-08	Asali	Awake	Alone	106.96	36.8	22	31.95	1
2013-09-09	Asali	Awake	Alone	98.7	56.1	18.8	31.95	1
2013-09-10	Asali	Awake	Alone	85.37	68.8	21	31.95	1
2013-07-10	Asali	Awake	Pack	80.12	103.8	30	28.3	1
2013-07-13	Asali	Awake	Pack	65.77	139.4	20	28.3	1
2013-08-08	Asali	Awake	Pack	84.62	82.7	34.95	31.95	1
2013-08-14	Asali	Awake	Pack	82.47	154.3	23.75	31.95	1
2013-09-09	Asali	Resting	Alone	77.74	263.4	18.8	31.95	1
2013-07-10	Asali	Resting	Pack	73.16	167.7	30	28.3	1
2013-07-13	Asali	Resting	Pack	55.08	291	20	28.3	1
2013-08-14	Asali	Resting	Pack	69.71	294.3	23.75	31.95	1
2013-06-29	Hakima	Awake	Alone	85.01	73	22	15.45	0
2013-07-01	Hakima	Awake	Alone	111.43	35.2	24	15.45	0
2013-07-05	Hakima	Awake	Alone	66.56	386	26	15.45	0
2013-07-06	Hakima	Awake	Alone	88.34	85.7	26	15.45	0
2013-06-29	Hakima	Resting	Alone	78.55	169.8	22	15.45	0
2013-07-05	Hakima	Resting	Alone	56.16	597.2	26	15.45	0
2013-07-06	Hakima	Resting	Alone	77.9	185	26	15.45	0
2013-07-31	Kilio	Awake	Alone	83.77	169.4	24.45	26.95	1
2013-08-06	Kilio	Awake	Alone	87	63.3	31.45	26.95	1
2013-08-30	Kilio	Awake	Alone	100.77	161.2	21.15	26.95	1
2013-09-03	Kilio	Awake	Alone	87.71	240	18.1	26.95	1
2013-08-29	Kilio	Awake	Pack	104.29	191.1	16	26.95	1
2013-09-01	Kilio	Awake	Pack	120.27	106.6	21.5	26.95	1
2013-09-04	Kilio	Awake	Pack	112.81	56	20.8	26.95	1
2013-08-30	Kilio	Resting	Alone	98.26	231.3	21.15	26.95	1
2013-09-03	Kilio	Resting	Alone	88.9	240.5	18.1	26.95	1
2013-08-29	Kilio	Resting	Pack	97.2	250	16	26.95	1
2013-09-01	Kilio	Resting	Pack	111.59	103.9	21.5	26.95	1
2013-09-04	Kilio	Resting	Pack	96.91	263.1	20.8	26.95	1
2013-09-05	Kilio	Resting	Pack	98.06	233.4	22.1	26.95	1
2013-08-28	Maisha	Awake	Alone	116.11	225.9	18.85	24.6	2
2013-09-09	Maisha	Awake	Alone	121.46	183.2	21	24.6	2
2013-09-10	Maisha	Awake	Alone	115.16	142.5	26	24.6	2
2013-09-11	Maisha	Awake	Alone	120.56	191.8	14	24.6	2
2013-07-10	Maisha	Awake	Pack	105.68	46.4	29.5	24.05	2
2013-07-17	Maisha	Awake	Pack	91.83	205.3	26	24.05	2
2013-08-12	Maisha	Awake	Pack	93.84	205.5	17.15	24.6	2
2013-08-28	Maisha	Resting	Alone	110.92	258.1	18.85	24.6	2
2013-09-09	Maisha	Resting	Alone	105.36	357.3	21	24.6	2
2013-09-10	Maisha	Resting	Alone	99.45	383.2	26	24.6	2
2013-09-11	Maisha	Resting	Alone	109.5	325.7	14	24.6	2
2013-07-10	Maisha	Resting	Pack	77.03	536.6	29.5	24.05	2
2013-07-17	Maisha	Resting	Pack	68.73	662.5	26	24.05	2
2013-08-12	Maisha	Resting	Pack	84.76	453.1	17.15	24.6	2
2013-07-21	Meru	Awake	Alone	107.42	35.5	19	34.6	1
2013-07-29	Meru	Awake	Alone	97.58	22.3	29.2	34.6	1
2013-08-18	Meru	Awake	Alone	98.37	40.4	29.5	34.6	1
2013-08-31	Meru	Awake	Alone	112.45	16.9	22.1	34.6	1
2013-08-09	Meru	Awake	Pack	99.48	29.5	29.3	34.6	1
2013-08-22	Meru	Awake	Pack	80.32	244.7	23	34.6	1
2013-08-23	Meru	Awake	Pack	91.45	77.4	20.8	34.6	1
2013-11-16	Meru	Awake	Pack	92.41	146.9	11	34.6	1
2013-07-21	Meru	Resting	Alone	81.94	177.5	19	34.6	1
2013-08-23	Meru	Resting	Pack	75.65	413.5	20.8	34.6	1
2013-11-16	Meru	Resting	Pack	60.22	620.4	11	34.6	1
2013-07-28	Rafiki	Awake	Alone	92.65	14	29.5	19.9	2
2013-08-15	Rafiki	Awake	Alone	71.56	340.4	22	19.6	2
2013-08-31	Rafiki	Awake	Alone	72.64	208.7	22	19.6	2
2013-09-07	Rafiki	Awake	Alone	90.89	117.3	25	19.6	2
2013-08-11	Rafiki	Awake	Pack	94.43	44.3	24.85	19.6	2
2013-08-13	Rafiki	Awake	Pack	91.43	30.6	22.3	19.6	2
2013-08-19	Rafiki	Awake	Pack	69.59	314.2	25.9	19.6	2
2013-08-15	Rafiki	Resting	Alone	58.11	619.7	22	19.6	2
2013-09-07	Rafiki	Resting	Alone	80.47	176.5	25	19.6	2
2013-08-11	Rafiki	Resting	Pack	75.7	245	24.85	19.6	2
2013-08-13	Rafiki	Resting	Pack	64.24	523.2	22.3	19.6	2
2013-08-19	Rafiki	Resting	Pack	57.68	349.5	25.9	19.6	2
2013-09-04	Rafiki	Resting	Pack	52.46	573.5	20	19.6	2
